# Supplementary material for: ﻿Phyllodiaptomusparachristineae, a new species of copepod (Copepoda, Calanoida, Diaptomidae) from the floodplain of the lower Mekong River Basin in Thailand and Cambodia
Source: Zookeys. 2023 Jul 4;1168:403–24. doi: 10.3897/zookeys.1168.104636 (PMC10336559; doi:10.3897/zookeys.1168.104636)
Supplement: XML Treatment for Phyllodiaptomus (P.) parachristineae [file zookeys.1168.104636-treatment1.xml]

<!DOCTYPE tp:taxon-treatment
  PUBLIC "-//TaxonX//DTD Taxonomic Treatment Publishing DTD v0 20100105//EN" "tax-treatment-NSO.dtd">
<tp:taxon-treatment xmlns:tp="http://www.plazi.org/taxpub"><tp:treatment-meta><kwd-group><label>Taxon classification</label><kwd>
              <named-content content-type="kingdom">Animalia</named-content>
            </kwd><kwd>
              <named-content content-type="order">Calanoida</named-content>
            </kwd><kwd>
              <named-content content-type="family">Diaptomidae</named-content>
            </kwd></kwd-group><mixed-citation publication-type="journal"><person-group><name><surname>Sanoamuang</surname><given-names>Laorsri</given-names></name><name><surname>Watiroyram</surname><given-names>Santi</given-names></name></person-group><article-title>﻿<italic><tp:taxon-name><tp:taxon-name-part taxon-name-part-type="genus" reg="Phyllodiaptomus">Phyllodiaptomus</tp:taxon-name-part><tp:taxon-name-part taxon-name-part-type="species" reg="parachristineae">parachristineae</tp:taxon-name-part></tp:taxon-name></italic>, a new species of copepod (<tp:taxon-name><tp:taxon-name-part taxon-name-part-type="subclass">Copepoda</tp:taxon-name-part></tp:taxon-name>, <tp:taxon-name><tp:taxon-name-part taxon-name-part-type="order">Calanoida</tp:taxon-name-part></tp:taxon-name>, <tp:taxon-name><tp:taxon-name-part taxon-name-part-type="family">Diaptomidae</tp:taxon-name-part></tp:taxon-name>) from the floodplain of the lower Mekong River Basin in Thailand and Cambodia</article-title><source>Zookeys</source><day>04</day><month>07</month><year>2023</year><volume>1168</volume><fpage>403</fpage><lpage>424</lpage><pub-id pub-id-type="doi">10.3897/zookeys.1168.104636</pub-id></mixed-citation></tp:treatment-meta><tp:nomenclature><label>﻿</label><tp:taxon-name><object-id xmlns:xlink="http://www.w3.org/1999/xlink" content-type="arpha" xlink:type="simple">3A68C4E1-B26E-5BCE-AC70-E837068CB27C</object-id><tp:taxon-name-part taxon-name-part-type="genus" reg="Phyllodiaptomus">Phyllodiaptomus</tp:taxon-name-part> (<tp:taxon-name-part taxon-name-part-type="subgenus" reg="Phyllodiaptomus">P.</tp:taxon-name-part>) <tp:taxon-name-part taxon-name-part-type="species" reg="parachristineae">parachristineae</tp:taxon-name-part><object-id xmlns:xlink="http://www.w3.org/1999/xlink" content-type="zoobank" xlink:type="simple">https://zoobank.org/C90C4B7C-1CD5-422B-9E7D-8D5F567F482B</object-id></tp:taxon-name><tp:taxon-status xmlns:xlink="http://www.w3.org/1999/xlink" xlink:type="simple">sp. nov.</tp:taxon-status><xref ref-type="fig" rid="F2">Figs 2</xref><xref ref-type="fig" rid="F3">, 3</xref><xref ref-type="fig" rid="F4">, 4</xref><xref ref-type="fig" rid="F5">, 5</xref><xref ref-type="fig" rid="F6">, 6</xref><xref ref-type="fig" rid="F7">, 7</xref><xref ref-type="fig" rid="F8">, 8</xref><tp:nomenclature-citation-list><tp:nomenclature-citation><tp:taxon-name><tp:taxon-name-part taxon-name-part-type="genus" reg="Phyllodiaptomus">Phyllodiaptomus</tp:taxon-name-part> (<tp:taxon-name-part taxon-name-part-type="subgenus" reg="Phyllodiaptomus">P.</tp:taxon-name-part>)</tp:taxon-name><comment>sp.: <xref ref-type="bibr" rid="B37">Sanoamuang and Dabseepai (2021)</xref>: 7, 19, 22.</comment></tp:nomenclature-citation><tp:nomenclature-citation><tp:taxon-name><tp:taxon-name-part taxon-name-part-type="genus" reg="Phyllodiaptomus">Phyllodiaptomus</tp:taxon-name-part> (<tp:taxon-name-part taxon-name-part-type="subgenus" reg="Phyllodiaptomus">P.</tp:taxon-name-part>)</tp:taxon-name><comment>sp.: <xref ref-type="bibr" rid="B8">Chaicharoen and Sanoamuang (2022)</xref>: 1, 6–7, 9, 11–12; fig. 2u.</comment></tp:nomenclature-citation></tp:nomenclature-citation-list></tp:nomenclature><tp:treatment-sec sec-type="type locality" id="SECID0EUBAE"><title>Type locality.</title><p>A temporary pond, near Km 6 of the road no. 2214, Nong Om Subdistrict, Thung Si Udom District, Ubon Ratchathani Province, northeastern Thailand (<named-content xmlns:xlink="http://www.w3.org/1999/xlink" content-type="dwc:verbatimCoordinates" xlink:type="simple"><named-content content-type="geo-json" specific-use="{&#34;type&#34;:&#34;Point&#34;,&#34;coordinates&#34;:[104.985833,14.820556]}" id="NCID0E4BAE" xlink:type="simple">14°49'14"N, 104°59'09"E</named-content></named-content>); water temperature 28.3 °C, pH 6.8, conductivity 67 µS cm<sup>-1</sup>.</p></tp:treatment-sec><tp:treatment-sec sec-type="type material" id="SECID0EECAE"><title>Type material.</title><p><bold><italic>Holotype</italic></bold>: one adult male completely dissected (<abbrev xmlns:xlink="http://www.w3.org/1999/xlink" xlink:title="Thailand Natural History Museum" id="ABBRID0EPCAE" xlink:type="simple">THNHM</abbrev>-IV-20183, one slide), collected from the type locality on 11 June 2002, by L. Sanoamuang. <bold><italic>Allotype</italic></bold>: one adult female, completely dissected (<abbrev xmlns:xlink="http://www.w3.org/1999/xlink" xlink:title="Thailand Natural History Museum" id="ABBRID0EWCAE" xlink:type="simple">THNHM</abbrev>-IV-20184, one slide). <bold><italic>Paratypes</italic></bold>: one adult female and three adult males, undissected (<abbrev xmlns:xlink="http://www.w3.org/1999/xlink" xlink:title="Thailand Natural History Museum" id="ABBRID0E4CAE" xlink:type="simple">THNHM</abbrev>-IV-20185–20186); two adult females and five adult males, undissected (<named-content xmlns:xlink="http://www.w3.org/1999/xlink" content-type="dwc:institutional_code" xlink:title="Applied Taxonomic Research Center, Khon Kaen University" xlink:href="http://grbio.org/institution/khon-kaen-university" xlink:type="simple">KKU</named-content>-COP-2019-T-01), preserved in 70% ethanol; collected from the type locality on the same date as the holotype.</p></tp:treatment-sec><tp:treatment-sec sec-type="Other localities" id="SECID0EFDAE"><title>Other localities.</title><p><bold>Thailand</bold>: eight temporary-water bodies from Ubon Ratchathani Province, northeast Thailand, sampled by P. Wansuang: (1) a temporary pond, Ban Don Yoong, Muang Sam Sip Subdistrict, Muang Sam Sip District, collected on 19 October 2002; (2, 3) roadside canals, along the road no. 2050 at Kms 25 and 43, Hua Na Subdistrict, Khemarat District, collected on 9 June 2002; (4) a roadside canal, along the road no. 2337 at Km 4, Pho Sai Subdistrict, Pho Sai District, collected on 9 June 2002; (5) a roadside canal, along the road no. 2248 at Km 94, Huai Kha Subdistrict, Buntharik District, collected on 10 June 2002; (6) a rice field, road no. 2248 at Km 65, Na Chaluai Subdistrict, Na Chaluai District, collected on 10 June 2002; (7) a temporary pond, along the road no. 2214 at Km 7, Khok Chamrae Subdistrict, Thung Si Udom District, collected on 11 June 2002; and (8) a temporary pond, Ban Na Sabaeng, Ka Bin Subdistrict, Kut Khaopun District, collected on 20 October 2002.</p><p>Twenty-one localities from Surin Province, northeast Thailand, were sampled by W. Yindee:</p><list list-type="order"><list-item><p>a roadside canal, Ban Doo Sok, Nong Ha Subdistrict, Samrong Thap District, collected on 7 December 1998;
</p></list-item><list-item><p>a canal, Ban Nong Ha, Nong Ha Subdistrict, Samrong Thap District, collected on 7 December 1998;
</p></list-item><list-item><p>a roadside canal, Ban Khon Kaen, Nong Ha Subdistrict, Samrong Thap District, collected on 7 December 1998;
</p></list-item><list-item><p>a permanent pond, Ban Khon Kaen, Nong Ha Subdistrict, Samrong Thap District, collected on 7 December 1998;
</p></list-item><list-item><p>a canal, Ban Nong Buaban, Nong Buaban Subdistrict, Rattanaburi District, collected on 7 December 1998;
</p></list-item><list-item><p>a canal, Ban Chat, Nong Buaban Subdistrict, Rattanaburi District, collected on 7 December 1998;
</p></list-item><list-item><p>a permanent pond, Ban Rawiang, Rawiang Subdistrict, Non Narai District, collected on 7 December 1998;
</p></list-item><list-item><p>a canal, Ban Non, Don Rat Subdistrict, Rattanaburi District, collected on 7 December 1998;
</p></list-item><list-item><p>a rice field, Ban Nonsadao, Nong Thap Subdistrict, Non Narai District, collected on 7 December 1998;
</p></list-item><list-item><p>a temporary pond close to the Mun river, Tha Tum Subdistrict, Tha Tum District, collected on 9 December 1998;
</p></list-item><list-item><p>a reservoir, Ban Nongbor, Ba Subdistrict, Tha Tum District, collected on 9 December 1998;
</p></list-item><list-item><p>a canal, Ban Tato, Phrom Thep Subdistrict, Tha Tum District, collected on 9 December 1998;
</p></list-item><list-item><p>a canal, Ban Phrai Khla, Phrai Khla Subdistrict, Chumphon Buri District, collected on 9 December 1998;
</p></list-item><list-item><p>a canal, Ban Sri Chumpon, Chumpon Buri Subdistrict, Chumphon Buri District, collected on 9 December 1998;
</p></list-item><list-item><p>a canal, Ban Kut Phatai, Kut Wai Subdistrict, Sikhoraphum District, collected on 10 December 1998;
</p></list-item><list-item><p>a permanent pond, Ban Narong, Narong Subdistrict, Si Narong District, collected on 10 December 1998;
</p></list-item><list-item><p>a reservoir, Ban Angkhor, Ban Chan Subdistrict, Sangkha District, collected on 10 December 1998;
</p></list-item><list-item><p>Huay Saneng Dam, Chaniang Subdistrict, Mueang District, collected on 10 December 1998;
</p></list-item><list-item><p>a canal, Ban Nayom, Khaen Subdistrict, Sanom District, collected on 11 December 1998;
</p></list-item><list-item><p>a roadside canal, Sanom intersection, Sanom Subdistrict, Sanom District, collected on 11 December 1998; and
</p></list-item><list-item><p>a roadside canal, Taphet intersection, Na Nuan Subdistrict, Sanom District, collected on 7 December 1998.
</p></list-item></list><p><bold>Cambodia</bold>: Nine localities were sampled by R. Chaichareon:</p><list list-type="order"><list-item><p>a canal, Mong Rusey, preytouch, Dub Krasaing, Battambong Province (<named-content xmlns:xlink="http://www.w3.org/1999/xlink" content-type="dwc:verbatimCoordinates" xlink:type="simple"><named-content content-type="geo-json" specific-use="{&#34;type&#34;:&#34;Point&#34;,&#34;coordinates&#34;:[103.406111,12.831111]}" id="NCID0EQEAE" xlink:type="simple">12°49'52"N, 103°24'22"E</named-content></named-content>), collected on 9 June 2007;
</p></list-item><list-item><p>a canal, Ochrov, Nimith, Acphiwatt, Bantaen Meanchey Province (<named-content xmlns:xlink="http://www.w3.org/1999/xlink" content-type="dwc:verbatimCoordinates" xlink:type="simple"><named-content content-type="geo-json" specific-use="{&#34;type&#34;:&#34;Point&#34;,&#34;coordinates&#34;:[102.716111,13.620833]}" id="NCID0E1EAE" xlink:type="simple">13°37'15"N, 102°42'58"E</named-content></named-content>), collected on 9 June 2007;
</p></list-item><list-item><p>a ricefield, Srey Sophol, Teuk Thla, Teuk Thla, Bantaen Meanchey Province (<named-content xmlns:xlink="http://www.w3.org/1999/xlink" content-type="dwc:verbatimCoordinates" xlink:type="simple"><named-content content-type="geo-json" specific-use="{&#34;type&#34;:&#34;Point&#34;,&#34;coordinates&#34;:[102.884722,13.581944]}" id="NCID0EEFAE" xlink:type="simple">13°34'55"N, 102°53'05"E</named-content></named-content>), collected on 9 June 2007;
</p></list-item><list-item><p>a canal, Srey Sophol, Teuk Thla, Teuk Thla, Bantaen Meanchey Province (<named-content xmlns:xlink="http://www.w3.org/1999/xlink" content-type="dwc:verbatimCoordinates" xlink:type="simple"><named-content content-type="geo-json" specific-use="{&#34;type&#34;:&#34;Point&#34;,&#34;coordinates&#34;:[102.913611,13.579444]}" id="NCID0EOFAE" xlink:type="simple">13°34'46"N, 102°54'49"E</named-content></named-content>), collected on 9 June 2007;
</p></list-item><list-item><p>a temporary pond, Strung Treng District, Strung Treng Province (<named-content xmlns:xlink="http://www.w3.org/1999/xlink" content-type="dwc:verbatimCoordinates" xlink:type="simple"><named-content content-type="geo-json" specific-use="{&#34;type&#34;:&#34;Point&#34;,&#34;coordinates&#34;:[106.105556,13.286389]}" id="NCID0EYFAE" xlink:type="simple">13°17'11"N, 106°06'20"</named-content></named-content>E), collected on 10 June 2007;
</p></list-item><list-item><p>a permanent pod, Snourl, Sreicha, Meanchey, Kratie Province (<named-content xmlns:xlink="http://www.w3.org/1999/xlink" content-type="dwc:verbatimCoordinates" xlink:type="simple"><named-content content-type="geo-json" specific-use="{&#34;type&#34;:&#34;Point&#34;,&#34;coordinates&#34;:[106.387778,11.980000]}" id="NCID0ECGAE" xlink:type="simple">11°58'48"N, 106°23'16"E</named-content></named-content>), collected on 22 October 2007;
</p></list-item><list-item><p>a swamp, Snourl, Snourl, Prek Kdey, Kratie Province (<named-content xmlns:xlink="http://www.w3.org/1999/xlink" content-type="dwc:verbatimCoordinates" xlink:type="simple"><named-content content-type="geo-json" specific-use="{&#34;type&#34;:&#34;Point&#34;,&#34;coordinates&#34;:[106.438611,13.135833]}" id="NCID0EMGAE" xlink:type="simple">13°08'09"N, 106°26'19"E</named-content></named-content>), collected on 22 October 2007;
</p></list-item><list-item><p>a permanent pond, Snourl, Ksen, Kratie Province (<named-content xmlns:xlink="http://www.w3.org/1999/xlink" content-type="dwc:verbatimCoordinates" xlink:type="simple"><named-content content-type="geo-json" specific-use="{&#34;type&#34;:&#34;Point&#34;,&#34;coordinates&#34;:[106.435278,12.218889]}" id="NCID0EWGAE" xlink:type="simple">12°13'08"N, 106°26'07"E</named-content></named-content>), collected on 22 October 2007; and
</p></list-item><list-item><p>a canal, Kratie District, Kratie Province (<named-content xmlns:xlink="http://www.w3.org/1999/xlink" content-type="dwc:verbatimCoordinates" xlink:type="simple"><named-content content-type="geo-json" specific-use="{&#34;type&#34;:&#34;Point&#34;,&#34;coordinates&#34;:[106.428333,12.265833]}" id="NCID0EAHAE" xlink:type="simple">12°15'57"N, 106°25'42"E</named-content></named-content>), collected on 22 October 2007.
</p></list-item></list></tp:treatment-sec><tp:treatment-sec sec-type="diagnosis" id="SECID0EFHAE"><title>Diagnosis.</title><p><bold>Male.</bold> Right antennule with a serrated spine on segment XX. Urosomites 2 and 3 without hairs ventrally. Caudal rami symmetrical. <abbrev xmlns:xlink="http://www.w3.org/1999/xlink" xlink:title="legs 1–5" id="ABBRID0ENHAE" xlink:type="simple">P5</abbrev>: intersclerite plate produced into a round lobe distally. Right <abbrev xmlns:xlink="http://www.w3.org/1999/xlink" xlink:title="legs 1–5" id="ABBRID0ERHAE" xlink:type="simple">P5</abbrev>: coxa with moderate spine on posterior lobe; right basis with semi-circular lamella on inner medial margin; <abbrev xmlns:xlink="http://www.w3.org/1999/xlink" xlink:title="exopod" id="ABBRID0EVHAE" xlink:type="simple">Exp</abbrev>-1 with outer distal margin produced into acute tip; <abbrev xmlns:xlink="http://www.w3.org/1999/xlink" xlink:title="exopod" id="ABBRID0EZHAE" xlink:type="simple">Exp</abbrev>-2 spherical to oval with principal lateral spine inserted at 1/3 length of outer margin; tiny distal accessory spine; <abbrev xmlns:xlink="http://www.w3.org/1999/xlink" xlink:title="endopod" id="ABBRID0E4HAE" xlink:type="simple">Enp</abbrev> one-segmented. Left <abbrev xmlns:xlink="http://www.w3.org/1999/xlink" xlink:title="legs 1–5" id="ABBRID0EBIAE" xlink:type="simple">P5</abbrev>: basis with long, narrow lamella; <abbrev xmlns:xlink="http://www.w3.org/1999/xlink" xlink:title="exopod" id="ABBRID0EFIAE" xlink:type="simple">Exp</abbrev>-2 with spinular field on inner margin; <abbrev xmlns:xlink="http://www.w3.org/1999/xlink" xlink:title="endopod" id="ABBRID0EJIAE" xlink:type="simple">Enp</abbrev> two-segmented.</p><p><bold>Female.</bold> Pedigerous somites 4 and 5 completely fused. Pedigerous somite 5 with asymmetrical wings: right wing round with two strong spines, left wing triangular with one strong spine. Genital double-somite incompletely fused dorsolaterally, with right dorsolateral spine. <abbrev xmlns:xlink="http://www.w3.org/1999/xlink" xlink:title="exopod" id="ABBRID0ERIAE" xlink:type="simple">Exp</abbrev>-2 without lateral spine.</p></tp:treatment-sec><tp:treatment-sec sec-type="description" id="SECID0EVIAE"><title>Description of adult male.</title><p>Body length, without caudal setae, 0.9–1.1 mm (mean = 1.0 mm, <italic>n</italic> = 5; Fig. <xref ref-type="fig" rid="F2">2A</xref>). Prosome ovoid, ~ 2.5× as long as urosome (Fig. <xref ref-type="fig" rid="F2">2A</xref>). Rostrum with bifid process on distal margin (Fig. <xref ref-type="fig" rid="F2">2B</xref>). Cephalosome with transversal groove dorsally at anterior part of somite. Pediger 4 separated dorso-laterally from pediger 5 (Fig. <xref ref-type="fig" rid="F2">2E</xref>). Pediger 5 asymmetrical; right postero-lateral wing triangular in dorsal view but round on the left wing; posterior spines larger than dorsal spine; spines on right wing relatively larger than those on the left wing (Fig. <xref ref-type="fig" rid="F2">2E, F</xref>).</p><fig id="F2" position="float" orientation="portrait"><object-id xmlns:xlink="http://www.w3.org/1999/xlink" content-type="doi" xlink:type="simple">10.3897/zookeys.1168.104636.figure2</object-id><object-id xmlns:xlink="http://www.w3.org/1999/xlink" content-type="arpha" xlink:type="simple">EA08C5EA-9EFB-548E-A7A9-83E8607D62F2</object-id><label>Figure 2.</label><caption><p><tp:taxon-name><tp:taxon-name-part taxon-name-part-type="genus" reg="Phyllodiaptomus">Phyllodiaptomus</tp:taxon-name-part> (<tp:taxon-name-part taxon-name-part-type="subgenus" reg="Phyllodiaptomus">P.</tp:taxon-name-part>) <tp:taxon-name-part taxon-name-part-type="species" reg="parachristineae">parachristineae</tp:taxon-name-part></tp:taxon-name> sp. nov., male: <bold>A</bold> habitus, dorsal view <bold>B</bold> rostrum <bold>C</bold> prosomite 5 and urosome, dorsal view <bold>D</bold> urosome, ventral view <bold>E</bold> prosomite 5 and urosome, right side in lateral view <bold>F</bold> left wing of prosomite 5.</p></caption><graphic xmlns:xlink="http://www.w3.org/1999/xlink" xlink:href="zookeys-1168-403_article-104636__-g002.jpg" position="float" orientation="portrait" xlink:type="simple" id="oo_872906.jpg"><uri content-type="original_file" xlink:type="simple">https://binary.pensoft.net/fig/872906</uri></graphic></fig><p>Urosome (Fig. <xref ref-type="fig" rid="F2">2C–E</xref>) with five somites, unornamented. Genital somite dilated postero-laterally on right side, shorter than wide, with a minute spine on posterolateral corner. Urosomites 2–4 as long as wide. Anal somite asymmetrical, twisted to right side (Fig. <xref ref-type="fig" rid="F2">2C</xref>). Caudal rami symmetrical, each ramus 2.5× as long as wide, inner margin hairy (Fig. <xref ref-type="fig" rid="F2">2C, D</xref>). Each ramus with six setae, subequal in length and size, plumose: dorsal seta bare and thinner than others.</p><p>Antennule (Fig. <xref ref-type="fig" rid="F3">3</xref>): asymmetrical, not reaching beyond the end of caudal setae. Left antennule (Fig. <xref ref-type="fig" rid="F3">3A–C</xref>): 25-segmented. Armature formula as in Table <xref ref-type="table" rid="T1">1</xref>.</p><table-wrap id="T1" position="float" orientation="portrait"><label>Table 1.</label><caption><p>Armature formula of the left male antennule of <tp:taxon-name><tp:taxon-name-part taxon-name-part-type="genus" reg="Phyllodiaptomus">Phyllodiaptomus</tp:taxon-name-part> (<tp:taxon-name-part taxon-name-part-type="subgenus" reg="Phyllodiaptomus">P.</tp:taxon-name-part>) <tp:taxon-name-part taxon-name-part-type="species" reg="parachristineae">parachristineae</tp:taxon-name-part></tp:taxon-name><abbrev xmlns:xlink="http://www.w3.org/1999/xlink" xlink:title="spine" id="ABBRID0ELMAE" xlink:type="simple">sp</abbrev>. nov. The number of setae (Arabic numerals), aesthetascs (<abbrev xmlns:xlink="http://www.w3.org/1999/xlink" xlink:title="aesthetasc" id="ABBRID0EPMAE" xlink:type="simple">ae</abbrev>), and spines (<abbrev xmlns:xlink="http://www.w3.org/1999/xlink" xlink:title="spine" id="ABBRID0ETMAE" xlink:type="simple">sp</abbrev>) is given. The Roman numerals refer to segment numbers.</p></caption><table id="TID0E1MBG" rules="all"><tbody><tr><td rowspan="2" colspan="1"/><td rowspan="1" colspan="13">
                    <bold>Segment number</bold>
                  </td></tr><tr><td rowspan="1" colspan="1">
                    <bold>I</bold>
                  </td><td rowspan="1" colspan="1">
                    <bold>II</bold>
                  </td><td rowspan="1" colspan="1">
                    <bold>III</bold>
                  </td><td rowspan="1" colspan="1">
                    <bold>IV</bold>
                  </td><td rowspan="1" colspan="1">
                    <bold>V</bold>
                  </td><td rowspan="1" colspan="1">
                    <bold>VI</bold>
                  </td><td rowspan="1" colspan="1">
                    <bold>VII</bold>
                  </td><td rowspan="1" colspan="1">
                    <bold>VIII</bold>
                  </td><td rowspan="1" colspan="1">
                    <bold>IX</bold>
                  </td><td rowspan="1" colspan="1">
                    <bold>X</bold>
                  </td><td rowspan="1" colspan="1">
                    <bold>XI</bold>
                  </td><td rowspan="1" colspan="1">
                    <bold>XII</bold>
                  </td><td rowspan="1" colspan="1">
                    <bold>XIII</bold>
                  </td></tr><tr><td rowspan="1" colspan="1">Number of armature</td><td rowspan="1" colspan="1">1+<abbrev xmlns:xlink="http://www.w3.org/1999/xlink" xlink:title="aesthetasc" id="ABBRID0E3PAE" xlink:type="simple">ae</abbrev></td><td rowspan="1" colspan="1">3+<abbrev xmlns:xlink="http://www.w3.org/1999/xlink" xlink:title="aesthetasc" id="ABBRID0EDQAE" xlink:type="simple">ae</abbrev></td><td rowspan="1" colspan="1">1+<abbrev xmlns:xlink="http://www.w3.org/1999/xlink" xlink:title="aesthetasc" id="ABBRID0EKQAE" xlink:type="simple">ae</abbrev></td><td rowspan="1" colspan="1">1</td><td rowspan="1" colspan="1">1+<abbrev xmlns:xlink="http://www.w3.org/1999/xlink" xlink:title="aesthetasc" id="ABBRID0EUQAE" xlink:type="simple">ae</abbrev></td><td rowspan="1" colspan="1">1</td><td rowspan="1" colspan="1">1+<abbrev xmlns:xlink="http://www.w3.org/1999/xlink" xlink:title="aesthetasc" id="ABBRID0E5QAE" xlink:type="simple">ae</abbrev></td><td rowspan="1" colspan="1">1+<abbrev xmlns:xlink="http://www.w3.org/1999/xlink" xlink:title="spine" id="ABBRID0EFRAE" xlink:type="simple">sp</abbrev></td><td rowspan="1" colspan="1">2+<abbrev xmlns:xlink="http://www.w3.org/1999/xlink" xlink:title="aesthetasc" id="ABBRID0EMRAE" xlink:type="simple">ae</abbrev></td><td rowspan="1" colspan="1">1</td><td rowspan="1" colspan="1">1</td><td rowspan="1" colspan="1">1+<abbrev xmlns:xlink="http://www.w3.org/1999/xlink" xlink:title="aesthetasc" id="ABBRID0EZRAE" xlink:type="simple">ae</abbrev>+<abbrev xmlns:xlink="http://www.w3.org/1999/xlink" xlink:title="spine" id="ABBRID0E4RAE" xlink:type="simple">sp</abbrev></td><td rowspan="1" colspan="1">1</td></tr><tr><td rowspan="1" colspan="1"/><td rowspan="1" colspan="1">
                    <bold>XIV</bold>
                  </td><td rowspan="1" colspan="1">
                    <bold>XV</bold>
                  </td><td rowspan="1" colspan="1">
                    <bold>XVI</bold>
                  </td><td rowspan="1" colspan="1">
                    <bold>XVII</bold>
                  </td><td rowspan="1" colspan="1">
                    <bold>XVIII</bold>
                  </td><td rowspan="1" colspan="1">
                    <bold>XIX</bold>
                  </td><td rowspan="1" colspan="1">
                    <bold>XX</bold>
                  </td><td rowspan="1" colspan="1">
                    <bold>XXI</bold>
                  </td><td rowspan="1" colspan="1">
                    <bold>XXII</bold>
                  </td><td rowspan="1" colspan="1">
                    <bold>XXIII</bold>
                  </td><td rowspan="1" colspan="1">
                    <bold>XXIV</bold>
                  </td><td rowspan="1" colspan="1">
                    <bold>XXV</bold>
                  </td><td rowspan="1" colspan="1"/></tr><tr><td rowspan="1" colspan="1">Number of armature</td><td rowspan="1" colspan="1">1+<abbrev xmlns:xlink="http://www.w3.org/1999/xlink" xlink:title="aesthetasc" id="ABBRID0E1UAE" xlink:type="simple">ae</abbrev></td><td rowspan="1" colspan="1">1</td><td rowspan="1" colspan="1">1+<abbrev xmlns:xlink="http://www.w3.org/1999/xlink" xlink:title="aesthetasc" id="ABBRID0EEVAE" xlink:type="simple">ae</abbrev></td><td rowspan="1" colspan="1">1</td><td rowspan="1" colspan="1">1</td><td rowspan="1" colspan="1">1+<abbrev xmlns:xlink="http://www.w3.org/1999/xlink" xlink:title="aesthetasc" id="ABBRID0ERVAE" xlink:type="simple">ae</abbrev></td><td rowspan="1" colspan="1">1</td><td rowspan="1" colspan="1">1</td><td rowspan="1" colspan="1">2</td><td rowspan="1" colspan="1">2</td><td rowspan="1" colspan="1">2</td><td rowspan="1" colspan="1">5+<abbrev xmlns:xlink="http://www.w3.org/1999/xlink" xlink:title="aesthetasc" id="ABBRID0EHWAE" xlink:type="simple">ae</abbrev></td><td rowspan="1" colspan="1"/></tr></tbody></table></table-wrap><fig id="F3" position="float" orientation="portrait"><object-id xmlns:xlink="http://www.w3.org/1999/xlink" content-type="doi" xlink:type="simple">10.3897/zookeys.1168.104636.figure3</object-id><object-id xmlns:xlink="http://www.w3.org/1999/xlink" content-type="arpha" xlink:type="simple">53C21922-2385-5794-8D96-B78A216755B5</object-id><label>Figure 3.</label><caption><p><tp:taxon-name><tp:taxon-name-part taxon-name-part-type="genus" reg="Phyllodiaptomus">Phyllodiaptomus</tp:taxon-name-part> (<tp:taxon-name-part taxon-name-part-type="subgenus" reg="Phyllodiaptomus">P.</tp:taxon-name-part>) <tp:taxon-name-part taxon-name-part-type="species" reg="parachristineae">parachristineae</tp:taxon-name-part></tp:taxon-name><abbrev xmlns:xlink="http://www.w3.org/1999/xlink" xlink:title="spine" id="ABBRID0EDXAE" xlink:type="simple">sp</abbrev>. nov., male, antennule: <bold>A–C</bold> left antennule <bold>A</bold> segments I–X <bold>B</bold> segments XI–XX <bold>C</bold> segments XXI–XXV <bold>D–H</bold> left antennule <bold>D</bold> segments I–IX9 <bold>E</bold> segments X–XVII <bold>F</bold> segments XVIII–XIX <bold>G</bold> segments XX–XXII <bold>H</bold> a variation of segment XX.</p></caption><graphic xmlns:xlink="http://www.w3.org/1999/xlink" xlink:href="zookeys-1168-403_article-104636__-g003.jpg" position="float" orientation="portrait" xlink:type="simple" id="oo_872907.jpg"><uri content-type="original_file" xlink:type="simple">https://binary.pensoft.net/fig/872907</uri></graphic></fig><p>Right antennule (Fig. <xref ref-type="fig" rid="F3">3D–H</xref>) 22-segmented. Armature formula as in Table <xref ref-type="table" rid="T2">2</xref>. Segment XX (antepenultimate) with spine modified into comb-like (4 teeth) process (Fig. <xref ref-type="fig" rid="F3">3H</xref>).</p><table-wrap id="T2" position="float" orientation="portrait"><label>Table 2.</label><caption><p>Armature formula of the right male antennule of <tp:taxon-name><tp:taxon-name-part taxon-name-part-type="genus" reg="Phyllodiaptomus">Phyllodiaptomus</tp:taxon-name-part> (<tp:taxon-name-part taxon-name-part-type="subgenus" reg="Phyllodiaptomus">P.</tp:taxon-name-part>) <tp:taxon-name-part taxon-name-part-type="species" reg="parachristineae">parachristineae</tp:taxon-name-part></tp:taxon-name><abbrev xmlns:xlink="http://www.w3.org/1999/xlink" xlink:title="spine" id="ABBRID0EFZAE" xlink:type="simple">sp</abbrev>. nov. The number of setae (Arabic numerals), aesthetascs (<abbrev xmlns:xlink="http://www.w3.org/1999/xlink" xlink:title="aesthetasc" id="ABBRID0EJZAE" xlink:type="simple">ae</abbrev>), and spines (<abbrev xmlns:xlink="http://www.w3.org/1999/xlink" xlink:title="spine" id="ABBRID0ENZAE" xlink:type="simple">sp</abbrev>) is given. The Roman numerals refer to segment numbers.</p></caption><table id="TID0EAXBG" rules="all"><tbody><tr><td rowspan="2" colspan="1"/><td rowspan="1" colspan="11">
                    <bold>Segment number</bold>
                  </td></tr><tr><td rowspan="1" colspan="1">
                    <bold>I</bold>
                  </td><td rowspan="1" colspan="1">
                    <bold>II</bold>
                  </td><td rowspan="1" colspan="1">
                    <bold>III</bold>
                  </td><td rowspan="1" colspan="1">
                    <bold>IV</bold>
                  </td><td rowspan="1" colspan="1">
                    <bold>V</bold>
                  </td><td rowspan="1" colspan="1">
                    <bold>VI</bold>
                  </td><td rowspan="1" colspan="1">
                    <bold>VII</bold>
                  </td><td rowspan="1" colspan="1">
                    <bold>VIII</bold>
                  </td><td rowspan="1" colspan="1">
                    <bold>IX</bold>
                  </td><td rowspan="1" colspan="1">
                    <bold>X</bold>
                  </td><td rowspan="1" colspan="1">
                    <bold>XI</bold>
                  </td></tr><tr><td rowspan="1" colspan="1">Number of armature</td><td rowspan="1" colspan="1">1+<abbrev xmlns:xlink="http://www.w3.org/1999/xlink" xlink:title="aesthetasc" id="ABBRID0EK3AE" xlink:type="simple">ae</abbrev></td><td rowspan="1" colspan="1">3+<abbrev xmlns:xlink="http://www.w3.org/1999/xlink" xlink:title="aesthetasc" id="ABBRID0ER3AE" xlink:type="simple">ae</abbrev></td><td rowspan="1" colspan="1">1+<abbrev xmlns:xlink="http://www.w3.org/1999/xlink" xlink:title="aesthetasc" id="ABBRID0EY3AE" xlink:type="simple">ae</abbrev></td><td rowspan="1" colspan="1">1</td><td rowspan="1" colspan="1">1+<abbrev xmlns:xlink="http://www.w3.org/1999/xlink" xlink:title="aesthetasc" id="ABBRID0EC4AE" xlink:type="simple">ae</abbrev></td><td rowspan="1" colspan="1">1</td><td rowspan="1" colspan="1">1+<abbrev xmlns:xlink="http://www.w3.org/1999/xlink" xlink:title="aesthetasc" id="ABBRID0EM4AE" xlink:type="simple">ae</abbrev></td><td rowspan="1" colspan="1">1+<abbrev xmlns:xlink="http://www.w3.org/1999/xlink" xlink:title="spine" id="ABBRID0ET4AE" xlink:type="simple">sp</abbrev></td><td rowspan="1" colspan="1">2+<abbrev xmlns:xlink="http://www.w3.org/1999/xlink" xlink:title="aesthetasc" id="ABBRID0E14AE" xlink:type="simple">ae</abbrev></td><td rowspan="1" colspan="1">1+<abbrev xmlns:xlink="http://www.w3.org/1999/xlink" xlink:title="spine" id="ABBRID0EB5AE" xlink:type="simple">sp</abbrev></td><td rowspan="1" colspan="1">1+<abbrev xmlns:xlink="http://www.w3.org/1999/xlink" xlink:title="spine" id="ABBRID0EI5AE" xlink:type="simple">sp</abbrev></td></tr><tr><td rowspan="1" colspan="1"/><td rowspan="1" colspan="1">
                    <bold>XII</bold>
                  </td><td rowspan="1" colspan="1">
                    <bold>XIII</bold>
                  </td><td rowspan="1" colspan="1">
                    <bold>XIV</bold>
                  </td><td rowspan="1" colspan="1">
                    <bold>XV</bold>
                  </td><td rowspan="1" colspan="1">
                    <bold>XVI</bold>
                  </td><td rowspan="1" colspan="1">
                    <bold>XVII</bold>
                  </td><td rowspan="1" colspan="1">
                    <bold>XVIII</bold>
                  </td><td rowspan="1" colspan="1">
                    <bold>XIX</bold>
                  </td><td rowspan="1" colspan="1">
                    <bold>XX</bold>
                  </td><td rowspan="1" colspan="1">
                    <bold>XXI</bold>
                  </td><td rowspan="1" colspan="1">
                    <bold>XXII</bold>
                  </td></tr><tr><td rowspan="1" colspan="1">Number of armature</td><td rowspan="1" colspan="1">1+<abbrev xmlns:xlink="http://www.w3.org/1999/xlink" xlink:title="spine" id="ABBRID0E1AAG" xlink:type="simple">sp</abbrev></td><td rowspan="1" colspan="1">1+<abbrev xmlns:xlink="http://www.w3.org/1999/xlink" xlink:title="aesthetasc" id="ABBRID0EBBAG" xlink:type="simple">ae</abbrev>+<abbrev xmlns:xlink="http://www.w3.org/1999/xlink" xlink:title="spine" id="ABBRID0EFBAG" xlink:type="simple">sp</abbrev></td><td rowspan="1" colspan="1">2+<abbrev xmlns:xlink="http://www.w3.org/1999/xlink" xlink:title="spine" id="ABBRID0EMBAG" xlink:type="simple">sp</abbrev></td><td rowspan="1" colspan="1">2+<abbrev xmlns:xlink="http://www.w3.org/1999/xlink" xlink:title="aesthetasc" id="ABBRID0ETBAG" xlink:type="simple">ae</abbrev>+<abbrev xmlns:xlink="http://www.w3.org/1999/xlink" xlink:title="spine" id="ABBRID0EXBAG" xlink:type="simple">sp</abbrev></td><td rowspan="1" colspan="1">2+<abbrev xmlns:xlink="http://www.w3.org/1999/xlink" xlink:title="aesthetasc" id="ABBRID0E5BAG" xlink:type="simple">ae</abbrev></td><td rowspan="1" colspan="1">1+<abbrev xmlns:xlink="http://www.w3.org/1999/xlink" xlink:title="spine" id="ABBRID0EFCAG" xlink:type="simple">sp</abbrev></td><td rowspan="1" colspan="1">
                    <abbrev xmlns:xlink="http://www.w3.org/1999/xlink" xlink:title="spine" id="ABBRID0EMCAG" xlink:type="simple">sp</abbrev>
                  </td><td rowspan="1" colspan="1">1+<abbrev xmlns:xlink="http://www.w3.org/1999/xlink" xlink:title="aesthetasc" id="ABBRID0EUCAG" xlink:type="simple">ae</abbrev>+<abbrev xmlns:xlink="http://www.w3.org/1999/xlink" xlink:title="spine" id="ABBRID0EYCAG" xlink:type="simple">sp</abbrev></td><td rowspan="1" colspan="1">2+<abbrev xmlns:xlink="http://www.w3.org/1999/xlink" xlink:title="spine" id="ABBRID0E6CAG" xlink:type="simple">sp</abbrev></td><td rowspan="1" colspan="1">2</td><td rowspan="1" colspan="1">4+<abbrev xmlns:xlink="http://www.w3.org/1999/xlink" xlink:title="aesthetasc" id="ABBRID0EJDAG" xlink:type="simple">ae</abbrev></td></tr></tbody></table></table-wrap><p>Antenna (Fig. <xref ref-type="fig" rid="F4">4A</xref>): coxa and basis with one and two bare setae on inner distal corner, respectively. <abbrev xmlns:xlink="http://www.w3.org/1999/xlink" xlink:title="endopod" id="ABBRID0ESDAG" xlink:type="simple">Enp</abbrev> two-segmented. <abbrev xmlns:xlink="http://www.w3.org/1999/xlink" xlink:title="endopod" id="ABBRID0EWDAG" xlink:type="simple">Enp</abbrev>-1 with two setae along inner margin; <abbrev xmlns:xlink="http://www.w3.org/1999/xlink" xlink:title="endopod" id="ABBRID0E1DAG" xlink:type="simple">Enp</abbrev>-2 with nine setae along inner margin, seven setae apically; all setae bare. <abbrev xmlns:xlink="http://www.w3.org/1999/xlink" xlink:title="exopod" id="ABBRID0E5DAG" xlink:type="simple">Exp</abbrev> seven-segmented: <abbrev xmlns:xlink="http://www.w3.org/1999/xlink" xlink:title="exopod" id="ABBRID0ECEAG" xlink:type="simple">Exp</abbrev>-1–6 with 1, 3, 1, 1, 1, 1 setae along inner margin; <abbrev xmlns:xlink="http://www.w3.org/1999/xlink" xlink:title="exopod" id="ABBRID0EGEAG" xlink:type="simple">Exp</abbrev>-7 with one seta on inner margin and three setae apically; all setae bare.</p><fig id="F4" position="float" orientation="portrait"><object-id xmlns:xlink="http://www.w3.org/1999/xlink" content-type="doi" xlink:type="simple">10.3897/zookeys.1168.104636.figure4</object-id><object-id xmlns:xlink="http://www.w3.org/1999/xlink" content-type="arpha" xlink:type="simple">5C778C57-DDD9-5150-A06D-2ACBAC58A12F</object-id><label>Figure 4.</label><caption><p><tp:taxon-name><tp:taxon-name-part taxon-name-part-type="genus" reg="Phyllodiaptomus">Phyllodiaptomus</tp:taxon-name-part> (<tp:taxon-name-part taxon-name-part-type="subgenus" reg="Phyllodiaptomus">P.</tp:taxon-name-part>) <tp:taxon-name-part taxon-name-part-type="species" reg="parachristineae">parachristineae</tp:taxon-name-part></tp:taxon-name><abbrev xmlns:xlink="http://www.w3.org/1999/xlink" xlink:title="spine" id="ABBRID0EAFAG" xlink:type="simple">sp</abbrev>. nov., male: <bold>A</bold> antenna <bold>B</bold> mandible <bold>C</bold> maxillule <bold>D</bold> maxilla <bold>E</bold> maxilliped.</p></caption><graphic xmlns:xlink="http://www.w3.org/1999/xlink" xlink:href="zookeys-1168-403_article-104636__-g004.jpg" position="float" orientation="portrait" xlink:type="simple" id="oo_872908.jpg"><uri content-type="original_file" xlink:type="simple">https://binary.pensoft.net/fig/872908</uri></graphic></fig><p>Mandible (Fig. <xref ref-type="fig" rid="F4">4B</xref>): ca 7 cuspidate teeth dorsally and three small triangular teeth on cutting blade ventrally; one bare seta on coxal gnathobase dorsally. Basis with four bare setae: one proximally and three distally along inner margin. <abbrev xmlns:xlink="http://www.w3.org/1999/xlink" xlink:title="endopod" id="ABBRID0EZFAG" xlink:type="simple">Enp</abbrev>-1 with four setae on inner distal corner. <abbrev xmlns:xlink="http://www.w3.org/1999/xlink" xlink:title="endopod" id="ABBRID0E4FAG" xlink:type="simple">Enp</abbrev>-2 with nine setae apically; two oblique rows of spinules along outer margin. <abbrev xmlns:xlink="http://www.w3.org/1999/xlink" xlink:title="exopod" id="ABBRID0EBGAG" xlink:type="simple">Exp</abbrev>-1–3 each with one seta on inner margin; <abbrev xmlns:xlink="http://www.w3.org/1999/xlink" xlink:title="exopod" id="ABBRID0EFGAG" xlink:type="simple">Exp</abbrev>-4 with three setae apically; all setae bare.</p><p>Maxillule (Fig. <xref ref-type="fig" rid="F4">4C</xref>): praecoxal arthrite with nine strong setae laterally and four slender submarginal setae. Coxal endite with four setae; coxal epipodite with nine setae; two proximal-most setae smaller than others. Two basal endites fused to segment bearing them: proximal and distal endite, each with four setae apically; basal exite with one short seta. <abbrev xmlns:xlink="http://www.w3.org/1999/xlink" xlink:title="endopod" id="ABBRID0EPGAG" xlink:type="simple">Enp</abbrev>-1 and <abbrev xmlns:xlink="http://www.w3.org/1999/xlink" xlink:title="endopod" id="ABBRID0ETGAG" xlink:type="simple">Enp</abbrev>-2 each with four setae apically, proximal segment fused to basis. <abbrev xmlns:xlink="http://www.w3.org/1999/xlink" xlink:title="exopod" id="ABBRID0EXGAG" xlink:type="simple">Exp</abbrev> with six setae apically.</p><p>Maxilla (Fig. <xref ref-type="fig" rid="F4">4D</xref>): praecoxa fused to coxa. Proximal and distal endites on praecoxa with four and three setae apically, respectively. Two coxal endites with three setae apically each. Allobasis with three setae apically. <abbrev xmlns:xlink="http://www.w3.org/1999/xlink" xlink:title="endopod" id="ABBRID0EBHAG" xlink:type="simple">Enp</abbrev> four-segmented: <abbrev xmlns:xlink="http://www.w3.org/1999/xlink" xlink:title="endopod" id="ABBRID0EFHAG" xlink:type="simple">Enp</abbrev>-1–3 with one inner seta each, <abbrev xmlns:xlink="http://www.w3.org/1999/xlink" xlink:title="endopod" id="ABBRID0EJHAG" xlink:type="simple">Enp</abbrev>-4 with three setae apically.</p><p>Maxilliped (Fig. <xref ref-type="fig" rid="F4">4E</xref>): four medial lobes on syncoxa: setal formula 1, 2, 3, 4, respectively; subdistal inner margin produced into a spherical lobe ornamented with densely tiny spinules. Basis with three setae along medial margin, with a row of tiny spinules proximately. <abbrev xmlns:xlink="http://www.w3.org/1999/xlink" xlink:title="endopod" id="ABBRID0ETHAG" xlink:type="simple">Enp</abbrev>-1–6 with 2, 3, 2, 2, 2, and 4 setae, respectively.</p><p><abbrev xmlns:xlink="http://www.w3.org/1999/xlink" xlink:title="legs 1–5" id="ABBRID0EZHAG" xlink:type="simple">P1</abbrev>–P4 (Fig. <xref ref-type="fig" rid="F5">5A–D</xref>): each with a round and bare intercoxal sclerite. All coxae with bi-pinnate setae on inner distal margin. <abbrev xmlns:xlink="http://www.w3.org/1999/xlink" xlink:title="legs 1–5" id="ABBRID0EBIAG" xlink:type="simple">P1</abbrev>–P3 basis without setae; a reduced bare seta on outer margin of P4. <abbrev xmlns:xlink="http://www.w3.org/1999/xlink" xlink:title="exopod" id="ABBRID0EFIAG" xlink:type="simple">Exp</abbrev> longer than <abbrev xmlns:xlink="http://www.w3.org/1999/xlink" xlink:title="endopod" id="ABBRID0EJIAG" xlink:type="simple">Enp</abbrev>; two-segmented <abbrev xmlns:xlink="http://www.w3.org/1999/xlink" xlink:title="endopod" id="ABBRID0ENIAG" xlink:type="simple">Enp</abbrev> and three-segmented <abbrev xmlns:xlink="http://www.w3.org/1999/xlink" xlink:title="exopod" id="ABBRID0ERIAG" xlink:type="simple">Exp</abbrev> on <abbrev xmlns:xlink="http://www.w3.org/1999/xlink" xlink:title="legs 1–5" id="ABBRID0EVIAG" xlink:type="simple">P1</abbrev>, three-segmented <abbrev xmlns:xlink="http://www.w3.org/1999/xlink" xlink:title="endopod" id="ABBRID0EZIAG" xlink:type="simple">Enp</abbrev> and <abbrev xmlns:xlink="http://www.w3.org/1999/xlink" xlink:title="exopod" id="ABBRID0E4IAG" xlink:type="simple">Exp</abbrev> on P2–P4. Armature formula of <abbrev xmlns:xlink="http://www.w3.org/1999/xlink" xlink:title="legs 1–5" id="ABBRID0EBJAG" xlink:type="simple">P1</abbrev>–P4 as in Table <xref ref-type="table" rid="T3">3</xref>.</p><table-wrap id="T3" position="float" orientation="portrait"><label>Table 3.</label><caption><p>Armature formula of the swimming legs of <tp:taxon-name><tp:taxon-name-part taxon-name-part-type="genus" reg="Phyllodiaptomus">Phyllodiaptomus</tp:taxon-name-part> (<tp:taxon-name-part taxon-name-part-type="subgenus" reg="Phyllodiaptomus">P.</tp:taxon-name-part>) <tp:taxon-name-part taxon-name-part-type="species" reg="parachristineae">parachristineae</tp:taxon-name-part></tp:taxon-name><abbrev xmlns:xlink="http://www.w3.org/1999/xlink" xlink:title="spine" id="ABBRID0EAKAG" xlink:type="simple">sp</abbrev>. nov. The number of setae (Arabic numerals) and spines (Roman numerals) is given in the following sequence: outer-inner margin or outer-apical-inner margin.</p></caption><table id="TID0EBAAI" rules="all"><tbody><tr><th rowspan="2" colspan="1"/><th rowspan="2" colspan="1">Coxa</th><th rowspan="2" colspan="1">Basis</th><th rowspan="1" colspan="3">
                    <abbrev xmlns:xlink="http://www.w3.org/1999/xlink" xlink:title="exopod" id="ABBRID0EWKAG" xlink:type="simple">Exp</abbrev>
                  </th><th rowspan="1" colspan="3">
                    <abbrev xmlns:xlink="http://www.w3.org/1999/xlink" xlink:title="endopod" id="ABBRID0E5KAG" xlink:type="simple">Enp</abbrev>
                  </th></tr><tr><th rowspan="1" colspan="1">1</th><th rowspan="1" colspan="1">2</th><th rowspan="1" colspan="1">3</th><th rowspan="1" colspan="1">1</th><th rowspan="1" colspan="1">2</th><th rowspan="1" colspan="1">3</th></tr><tr><td rowspan="1" colspan="1">
                    <abbrev xmlns:xlink="http://www.w3.org/1999/xlink" xlink:title="legs 1–5" id="ABBRID0E1LAG" xlink:type="simple">P1</abbrev>
                  </td><td rowspan="1" colspan="1">0-1</td><td rowspan="1" colspan="1">0-0</td><td rowspan="1" colspan="1">I-1</td><td rowspan="1" colspan="1">0-1</td><td rowspan="1" colspan="1">I-3-2</td><td rowspan="1" colspan="1">0-1</td><td rowspan="1" colspan="1">1-2-3</td><td rowspan="1" colspan="1">–</td></tr><tr><td rowspan="1" colspan="1">P2</td><td rowspan="1" colspan="1">0-1</td><td rowspan="1" colspan="1">0-0</td><td rowspan="1" colspan="1">I-1</td><td rowspan="1" colspan="1">I-1</td><td rowspan="1" colspan="1">I-3-3</td><td rowspan="1" colspan="1">0-1</td><td rowspan="1" colspan="1">0-2</td><td rowspan="1" colspan="1">2-2-3</td></tr><tr><td rowspan="1" colspan="1">P3</td><td rowspan="1" colspan="1">0-1</td><td rowspan="1" colspan="1">0-0</td><td rowspan="1" colspan="1">I-1</td><td rowspan="1" colspan="1">I-1</td><td rowspan="1" colspan="1">I-3-3</td><td rowspan="1" colspan="1">0-1</td><td rowspan="1" colspan="1">0-2</td><td rowspan="1" colspan="1">2-2-3</td></tr><tr><td rowspan="1" colspan="1">P4</td><td rowspan="1" colspan="1">0-1</td><td rowspan="1" colspan="1">1-0</td><td rowspan="1" colspan="1">I-1</td><td rowspan="1" colspan="1">I-1</td><td rowspan="1" colspan="1">I-3-3</td><td rowspan="1" colspan="1">0-1</td><td rowspan="1" colspan="1">0-2</td><td rowspan="1" colspan="1">2-2-3</td></tr></tbody></table></table-wrap><fig id="F5" position="float" orientation="portrait"><object-id xmlns:xlink="http://www.w3.org/1999/xlink" content-type="doi" xlink:type="simple">10.3897/zookeys.1168.104636.figure5</object-id><object-id xmlns:xlink="http://www.w3.org/1999/xlink" content-type="arpha" xlink:type="simple">0A314E20-C2E7-5382-A137-2F93F5EE9EA2</object-id><label>Figure 5.</label><caption><p><tp:taxon-name><tp:taxon-name-part taxon-name-part-type="genus" reg="Phyllodiaptomus">Phyllodiaptomus</tp:taxon-name-part> (<tp:taxon-name-part taxon-name-part-type="subgenus" reg="Phyllodiaptomus">P.</tp:taxon-name-part>) <tp:taxon-name-part taxon-name-part-type="species" reg="parachristineae">parachristineae</tp:taxon-name-part></tp:taxon-name><abbrev xmlns:xlink="http://www.w3.org/1999/xlink" xlink:title="spine" id="ABBRID0EAQAG" xlink:type="simple">sp</abbrev>. nov., male: <bold>A</bold><abbrev xmlns:xlink="http://www.w3.org/1999/xlink" xlink:title="legs 1–5" id="ABBRID0EGQAG" xlink:type="simple">P1</abbrev><bold>B</bold> P2 <bold>C</bold> P3 <bold>D</bold> P4 <bold>E</bold><abbrev xmlns:xlink="http://www.w3.org/1999/xlink" xlink:title="legs 1–5" id="ABBRID0ESQAG" xlink:type="simple">P5</abbrev> in anterior view <bold>F</bold><abbrev xmlns:xlink="http://www.w3.org/1999/xlink" xlink:title="legs 1–5" id="ABBRID0EYQAG" xlink:type="simple">P5</abbrev> in posterior view <bold>F1</bold> a variation of right <abbrev xmlns:xlink="http://www.w3.org/1999/xlink" xlink:title="legs 1–5" id="ABBRID0E5QAG" xlink:type="simple">P5</abbrev><abbrev xmlns:xlink="http://www.w3.org/1999/xlink" xlink:title="exopod" id="ABBRID0ECRAG" xlink:type="simple">Exp</abbrev>-1.</p></caption><graphic xmlns:xlink="http://www.w3.org/1999/xlink" xlink:href="zookeys-1168-403_article-104636__-g005.jpg" position="float" orientation="portrait" xlink:type="simple" id="oo_872909.jpg"><uri content-type="original_file" xlink:type="simple">https://binary.pensoft.net/fig/872909</uri></graphic></fig><p><abbrev xmlns:xlink="http://www.w3.org/1999/xlink" xlink:title="legs 1–5" id="ABBRID0ENRAG" xlink:type="simple">P5</abbrev> (Figs <xref ref-type="fig" rid="F5">5E, F</xref>, <xref ref-type="fig" rid="F6">6A</xref>): intercoxal sclerite fused to coxa, produced into a rounded lobe distally (Fig. <xref ref-type="fig" rid="F5">5F1</xref>). Right <abbrev xmlns:xlink="http://www.w3.org/1999/xlink" xlink:title="legs 1–5" id="ABBRID0E4RAG" xlink:type="simple">P5</abbrev>: coxa with an acute, strong spine on posterior surface. Basis subrectangular, larger than that on the left side; semi-circular lamella at the middle of inner margin; short longitudinal ridge at proximal half of posterior surface; short, thin seta on the distal outer margin. <abbrev xmlns:xlink="http://www.w3.org/1999/xlink" xlink:title="endopod" id="ABBRID0EBSAG" xlink:type="simple">Enp</abbrev> one-segmented, distal half tapering, tipped with tiny spinules; reaching beyond 1/3 of <abbrev xmlns:xlink="http://www.w3.org/1999/xlink" xlink:title="exopod" id="ABBRID0EFSAG" xlink:type="simple">Exp</abbrev>-2, close to insertion of its principal lateral spine on outer margin. <abbrev xmlns:xlink="http://www.w3.org/1999/xlink" xlink:title="exopod" id="ABBRID0EJSAG" xlink:type="simple">Exp</abbrev>-1 shorter than wide, with a bifid knob at inner margin; distolateral margin with a small acute process. <abbrev xmlns:xlink="http://www.w3.org/1999/xlink" xlink:title="exopod" id="ABBRID0ENSAG" xlink:type="simple">Exp</abbrev>-2 oval with two lateral spines. Principal lateral spine articulated, located at 1/3 length of <abbrev xmlns:xlink="http://www.w3.org/1999/xlink" xlink:title="exopod" id="ABBRID0ERSAG" xlink:type="simple">Exp</abbrev>-2 outer margin, thick, S-shaped, with a sharp curved tip, reaching the distal margin of segment. Accessory lateral spine minute, close to insertion of end-claw. End-claw sickle-shaped, with a blunt tip; ~ 1.5× as long as <abbrev xmlns:xlink="http://www.w3.org/1999/xlink" xlink:title="exopod" id="ABBRID0EVSAG" xlink:type="simple">Exp</abbrev>-2.</p><p>Left <abbrev xmlns:xlink="http://www.w3.org/1999/xlink" xlink:title="legs 1–5" id="ABBRID0E2SAG" xlink:type="simple">P5</abbrev> (Figs <xref ref-type="fig" rid="F5">5E, F</xref>, <xref ref-type="fig" rid="F6">6A</xref>): coxa with thin seta on posterior lobe near distal inner corner; longer, slender than spine on right coxal segment. Basis with narrow hyaline lamella along 3/4 distal length of inner margin; with a small seta at distal outer margin. <abbrev xmlns:xlink="http://www.w3.org/1999/xlink" xlink:title="exopod" id="ABBRID0EHTAG" xlink:type="simple">Exp</abbrev>-1 triangular, tapering towards distal end, medial margin concave with a field of long setules. <abbrev xmlns:xlink="http://www.w3.org/1999/xlink" xlink:title="exopod" id="ABBRID0ELTAG" xlink:type="simple">Exp</abbrev>-2 smaller than <abbrev xmlns:xlink="http://www.w3.org/1999/xlink" xlink:title="exopod" id="ABBRID0EPTAG" xlink:type="simple">Exp</abbrev>-1, bulbous, with a strong pinnate seta at mid-length of medial margin, with a field of long setules proximally, and a field of tiny spinules distally. Apical hyaline process, thumb-like, with blunt tip. <abbrev xmlns:xlink="http://www.w3.org/1999/xlink" xlink:title="endopod" id="ABBRID0ETTAG" xlink:type="simple">Enp</abbrev> two-segmented, shorter than <abbrev xmlns:xlink="http://www.w3.org/1999/xlink" xlink:title="exopod" id="ABBRID0EXTAG" xlink:type="simple">Exp</abbrev>-1; <abbrev xmlns:xlink="http://www.w3.org/1999/xlink" xlink:title="endopod" id="ABBRID0E2TAG" xlink:type="simple">Enp</abbrev>-1 unarmed. <abbrev xmlns:xlink="http://www.w3.org/1999/xlink" xlink:title="endopod" id="ABBRID0E6TAG" xlink:type="simple">Enp</abbrev>-2 longer than <abbrev xmlns:xlink="http://www.w3.org/1999/xlink" xlink:title="endopod" id="ABBRID0EDUAG" xlink:type="simple">Enp</abbrev>-1, slightly tapering distal end, tipped with a row of tiny spinules.</p><fig id="F6" position="float" orientation="portrait"><object-id xmlns:xlink="http://www.w3.org/1999/xlink" content-type="doi" xlink:type="simple">10.3897/zookeys.1168.104636.figure6</object-id><object-id xmlns:xlink="http://www.w3.org/1999/xlink" content-type="arpha" xlink:type="simple">E99A86B5-1856-5F10-892D-4C67D8AD2C22</object-id><label>Figure 6.</label><caption><p>SEM pictures of the male’s <abbrev xmlns:xlink="http://www.w3.org/1999/xlink" xlink:title="legs 1–5" id="ABBRID0EPUAG" xlink:type="simple">P5</abbrev> of <tp:taxon-name><tp:taxon-name-part taxon-name-part-type="genus" reg="Phyllodiaptomus">Phyllodiaptomus</tp:taxon-name-part> (<tp:taxon-name-part taxon-name-part-type="subgenus" reg="Phyllodiaptomus">P.</tp:taxon-name-part>) <tp:taxon-name-part taxon-name-part-type="species" reg="parachristineae">parachristineae</tp:taxon-name-part></tp:taxon-name><abbrev xmlns:xlink="http://www.w3.org/1999/xlink" xlink:title="spine" id="ABBRID0EBVAG" xlink:type="simple">sp</abbrev>. nov. (<bold>A</bold>) and <tp:taxon-name><tp:taxon-name-part taxon-name-part-type="genus" reg="Phyllodiaptomus">P.</tp:taxon-name-part> (<tp:taxon-name-part taxon-name-part-type="subgenus" reg="Phyllodiaptomus">P.</tp:taxon-name-part>) <tp:taxon-name-part taxon-name-part-type="species" reg="christineae">christineae</tp:taxon-name-part></tp:taxon-name> (<bold>B</bold>; fig. 2B in <xref ref-type="bibr" rid="B37">Sanoamuang and Dabseepai 2021</xref>, p. 9) (posterior view).</p></caption><graphic xmlns:xlink="http://www.w3.org/1999/xlink" xlink:href="zookeys-1168-403_article-104636__-g006.jpg" position="float" orientation="portrait" xlink:type="simple" id="oo_872910.jpg"><uri content-type="original_file" xlink:type="simple">https://binary.pensoft.net/fig/872910</uri></graphic></fig></tp:treatment-sec><tp:treatment-sec sec-type="description" id="SECID0EAWAG"><title>Description of adult female.</title><p>Body length, without caudal setae, 0.9–1.2 mm (mean = 1.1 mm, <italic>n</italic> = 5), slightly larger than male (Fig. <xref ref-type="fig" rid="F7">7A</xref>). Prosome: urosome ratio ~ 2.4:1. Prosome similar to that of males, but lateral wings on pedigerous somites 4‒5 completely fused. Lateral wings on pediger 5 asymmetrical: round on right side, triangular on left side; right wing with two strong spines; left wing with one spine (Fig. <xref ref-type="fig" rid="F7">7B</xref>). Urosome 3-segmented, with asymmetrical genital double-somite (Fig. <xref ref-type="fig" rid="F7">7A</xref>, <xref ref-type="fig" rid="F7">7E</xref>). Genital double-somite longer than urosomite 2, anal somite, and caudal rami combined, but incompletely fused dorsolaterally on right side (Fig. <xref ref-type="fig" rid="F7">7B, C, E</xref>). Right side with a small spine at proximal 1/2 of segment. Left side with bulged margin proximally compared to right side. A pair of gonopores and copulatory pores located centrally at ~ 1/2 length of genital double-somite, beneath a genital operculum. Urosomite 2 symmetrical, shorter than wide. Anal somite (Fig. <xref ref-type="fig" rid="F7">7A, E</xref>) as long as wide; anal operculum small with convex free margin.</p><fig id="F7" position="float" orientation="portrait"><object-id xmlns:xlink="http://www.w3.org/1999/xlink" content-type="doi" xlink:type="simple">10.3897/zookeys.1168.104636.figure7</object-id><object-id xmlns:xlink="http://www.w3.org/1999/xlink" content-type="arpha" xlink:type="simple">AE2E5633-BBFB-5535-B314-32846F6C13E4</object-id><label>Figure 7.</label><caption><p><tp:taxon-name><tp:taxon-name-part taxon-name-part-type="genus" reg="Phyllodiaptomus">Phyllodiaptomus</tp:taxon-name-part> (<tp:taxon-name-part taxon-name-part-type="subgenus" reg="Phyllodiaptomus">P.</tp:taxon-name-part>) <tp:taxon-name-part taxon-name-part-type="species" reg="parachristineae">parachristineae</tp:taxon-name-part></tp:taxon-name><abbrev xmlns:xlink="http://www.w3.org/1999/xlink" xlink:title="spine" id="ABBRID0EWXAG" xlink:type="simple">sp</abbrev>. nov., female: <bold>A</bold> habitus, dorsal view <bold>B</bold> prosomite 5 and genital double-somite, dorsal view <bold>C</bold> genital double-somite, dorsal view <bold>D</bold> right spine on genital double-somite, lateral view <bold>E</bold> urosome with spermatophore, ventral view.</p></caption><graphic xmlns:xlink="http://www.w3.org/1999/xlink" xlink:href="zookeys-1168-403_article-104636__-g007.jpg" position="float" orientation="portrait" xlink:type="simple" id="oo_872911.jpg"><uri content-type="original_file" xlink:type="simple">https://binary.pensoft.net/fig/872911</uri></graphic></fig><p>Antennule symmetrical; left antennule, antenna, mouthparts, and <abbrev xmlns:xlink="http://www.w3.org/1999/xlink" xlink:title="legs 1–5" id="ABBRID0ELYAG" xlink:type="simple">P1</abbrev>–P4 as in male.</p><p><abbrev xmlns:xlink="http://www.w3.org/1999/xlink" xlink:title="legs 1–5" id="ABBRID0ERYAG" xlink:type="simple">P5</abbrev> (Fig. <xref ref-type="fig" rid="F8">8</xref>) asymmetrical. Coxa with a blunt, stout spine on distal outer margin. Basis with a thin, bare seta on outer margin, reaching almost distal end of <abbrev xmlns:xlink="http://www.w3.org/1999/xlink" xlink:title="exopod" id="ABBRID0EZYAG" xlink:type="simple">Exp</abbrev>-1. <abbrev xmlns:xlink="http://www.w3.org/1999/xlink" xlink:title="exopod" id="ABBRID0E4YAG" xlink:type="simple">Exp</abbrev>-1 sub-rectangular, more than twice as long as wide, longer than <abbrev xmlns:xlink="http://www.w3.org/1999/xlink" xlink:title="endopod" id="ABBRID0EBZAG" xlink:type="simple">Enp</abbrev>. <abbrev xmlns:xlink="http://www.w3.org/1999/xlink" xlink:title="exopod" id="ABBRID0EFZAG" xlink:type="simple">Exp</abbrev>-2 triangular, with a row of strong spinules along both margins; right side stouter than left one (Fig. <xref ref-type="fig" rid="F8">8A</xref>); left side with a longitudinal groove (i.e., a conveyor canal) on anterior view (Fig. <xref ref-type="fig" rid="F8">8B</xref>). <abbrev xmlns:xlink="http://www.w3.org/1999/xlink" xlink:title="exopod" id="ABBRID0ERZAG" xlink:type="simple">Exp</abbrev>-3 reduced, represented by a small segment on proximal outer margin of <abbrev xmlns:xlink="http://www.w3.org/1999/xlink" xlink:title="exopod" id="ABBRID0EVZAG" xlink:type="simple">Exp</abbrev>-2, with one short spine and a longer medial spiniform seta apically. <abbrev xmlns:xlink="http://www.w3.org/1999/xlink" xlink:title="endopod" id="ABBRID0EZZAG" xlink:type="simple">Enp</abbrev> one-segmented, conical, with a circular row of spinules apically.</p><fig id="F8" position="float" orientation="portrait"><object-id xmlns:xlink="http://www.w3.org/1999/xlink" content-type="doi" xlink:type="simple">10.3897/zookeys.1168.104636.figure8</object-id><object-id xmlns:xlink="http://www.w3.org/1999/xlink" content-type="arpha" xlink:type="simple">DB6124EB-4CFB-5A92-A616-5D53D5E8AF0C</object-id><label>Figure 8.</label><caption><p><tp:taxon-name><tp:taxon-name-part taxon-name-part-type="genus" reg="Phyllodiaptomus">Phyllodiaptomus</tp:taxon-name-part> (<tp:taxon-name-part taxon-name-part-type="subgenus" reg="Phyllodiaptomus">P.</tp:taxon-name-part>) <tp:taxon-name-part taxon-name-part-type="species" reg="parachristineae">parachristineae</tp:taxon-name-part></tp:taxon-name><abbrev xmlns:xlink="http://www.w3.org/1999/xlink" xlink:title="spine" id="ABBRID0ET1AG" xlink:type="simple">sp</abbrev>. nov., female: <bold>A</bold><abbrev xmlns:xlink="http://www.w3.org/1999/xlink" xlink:title="legs 1–5" id="ABBRID0EZ1AG" xlink:type="simple">P5</abbrev>, posterior view <bold>B</bold><abbrev xmlns:xlink="http://www.w3.org/1999/xlink" xlink:title="legs 1–5" id="ABBRID0E61AG" xlink:type="simple">P5</abbrev>, anterior view.</p></caption><graphic xmlns:xlink="http://www.w3.org/1999/xlink" xlink:href="zookeys-1168-403_article-104636__-g008.jpg" position="float" orientation="portrait" xlink:type="simple" id="oo_872912.jpg"><uri content-type="original_file" xlink:type="simple">https://binary.pensoft.net/fig/872912</uri></graphic></fig></tp:treatment-sec><tp:treatment-sec sec-type="variation" id="SECID0EI2AG"><title>Variation.</title><p>The male specimens of the new species have the <abbrev xmlns:xlink="http://www.w3.org/1999/xlink" xlink:title="legs 1–5" id="ABBRID0EO2AG" xlink:type="simple">P5</abbrev> variations as follows: (1) right <abbrev xmlns:xlink="http://www.w3.org/1999/xlink" xlink:title="legs 1–5" id="ABBRID0ES2AG" xlink:type="simple">P5</abbrev><abbrev xmlns:xlink="http://www.w3.org/1999/xlink" xlink:title="exopod" id="ABBRID0EW2AG" xlink:type="simple">Exp</abbrev>-1: distal outer corner shape varies from triangular to round (Fig. <xref ref-type="fig" rid="F5">5F1</xref>); (2) right <abbrev xmlns:xlink="http://www.w3.org/1999/xlink" xlink:title="legs 1–5" id="ABBRID0E52AG" xlink:type="simple">P5</abbrev><abbrev xmlns:xlink="http://www.w3.org/1999/xlink" xlink:title="exopod" id="ABBRID0EC3AG" xlink:type="simple">Exp</abbrev>-2: differences in size of a large distal outer spine; (3) left <abbrev xmlns:xlink="http://www.w3.org/1999/xlink" xlink:title="legs 1–5" id="ABBRID0EG3AG" xlink:type="simple">P5</abbrev><abbrev xmlns:xlink="http://www.w3.org/1999/xlink" xlink:title="endopod" id="ABBRID0EK3AG" xlink:type="simple">Enp</abbrev>: varies in length (Figs <xref ref-type="fig" rid="F5">5E, F</xref>); (4) the comb-like process on segment XX of the right antennule has 4–5 teeth (Fig. <xref ref-type="fig" rid="F3">3H</xref>).</p></tp:treatment-sec><tp:treatment-sec sec-type="etymology" id="SECID0EW3AG"><title>Etymology.</title><p>The specific name <italic>parachristineae</italic> is a combination of the Greek prefix <italic>para</italic>-, meaning to resemble, and the specific name <italic>christineae</italic>, referring to the fact that the male <abbrev xmlns:xlink="http://www.w3.org/1999/xlink" xlink:title="legs 1–5" id="ABBRID0EC4AG" xlink:type="simple">P5</abbrev> of the new species resembles <tp:taxon-name><tp:taxon-name-part taxon-name-part-type="genus" reg="Phyllodiaptomus">Phyllodiaptomus</tp:taxon-name-part> (<tp:taxon-name-part taxon-name-part-type="subgenus" reg="Phyllodiaptomus">P.</tp:taxon-name-part>) <tp:taxon-name-part taxon-name-part-type="species" reg="christineae">christineae</tp:taxon-name-part></tp:taxon-name> Dumont, Ranga Reddy &amp; Sanoamuang, 1996 (Fig. <xref ref-type="fig" rid="F6">6B</xref>).</p></tp:treatment-sec><tp:treatment-sec sec-type="distribution" id="SECID0EY4AG"><title>Distribution.</title><p>At present, the new species have been found throughout the year in both temporary and permanent water bodies, like ponds, roadside canals, irrigation canals, puddles in rice fields, and reservoirs. The new species was prominently found at 30 sites in the Mun River Basin, which is one of the largest tributaries of the Mekong River in Thailand (Fig. <xref ref-type="fig" rid="F1">1</xref>). In Cambodia, the new species has been found in habitats similar to those in Thailand. However, it was recorded at only nine of the 252 sampled sites in the floodplain of Tonle Sap Lake and the Mekong River Basin (Fig. <xref ref-type="fig" rid="F1">1</xref>).</p><p>Temperatures in the waters where the new species was discovered range from 20.0–34.1 °C, pH 6.0–7.9, and conductivity 39.4–810.0 µS cm<sup>-1</sup>. The new species was always present with other diaptomid species, ranging from 2–6 species per sampled site. Co-occurrences of diaptomid species were <italic><tp:taxon-name><tp:taxon-name-part taxon-name-part-type="genus" reg="Dentodiaptomus">Dentodiaptomus</tp:taxon-name-part><tp:taxon-name-part taxon-name-part-type="species" reg="javanus">javanus</tp:taxon-name-part></tp:taxon-name></italic> (Grochmalicki, 1915), <italic><tp:taxon-name><tp:taxon-name-part taxon-name-part-type="genus" reg="Eodiaptomus">Eodiaptomus</tp:taxon-name-part><tp:taxon-name-part taxon-name-part-type="species" reg="phuphanensis">phuphanensis</tp:taxon-name-part></tp:taxon-name></italic> Sanoamuang, 2001a, <italic><tp:taxon-name><tp:taxon-name-part taxon-name-part-type="genus" reg="Mongolodiaptomus">Mongolodiaptomus</tp:taxon-name-part><tp:taxon-name-part taxon-name-part-type="species" reg="botulifer">botulifer</tp:taxon-name-part></tp:taxon-name></italic> (Kiefer, 1974), <italic><tp:taxon-name><tp:taxon-name-part taxon-name-part-type="genus" reg="Mongolodiaptomus">M.</tp:taxon-name-part><tp:taxon-name-part taxon-name-part-type="species" reg="malaindosinensis">malaindosinensis</tp:taxon-name-part></tp:taxon-name></italic> (Lai &amp; Fernando, 1978), <italic><tp:taxon-name><tp:taxon-name-part taxon-name-part-type="genus" reg="Mongolodiaptomus">M.</tp:taxon-name-part><tp:taxon-name-part taxon-name-part-type="species" reg="dumonti">dumonti</tp:taxon-name-part></tp:taxon-name></italic> Sanoamuang, 2001b, <italic><tp:taxon-name><tp:taxon-name-part taxon-name-part-type="genus" reg="Mongolodiaptomus">M.</tp:taxon-name-part><tp:taxon-name-part taxon-name-part-type="species" reg="mekongensis">mekongensis</tp:taxon-name-part></tp:taxon-name></italic> Sanoamuang &amp; Watiroyram, 2018, <italic><tp:taxon-name><tp:taxon-name-part taxon-name-part-type="genus" reg="Neodiaptomus">Neodiaptomus</tp:taxon-name-part><tp:taxon-name-part taxon-name-part-type="species" reg="laii">laii</tp:taxon-name-part></tp:taxon-name></italic> Kiefer, 1974, <italic><tp:taxon-name><tp:taxon-name-part taxon-name-part-type="genus" reg="Neodiaptomus">N.</tp:taxon-name-part><tp:taxon-name-part taxon-name-part-type="species" reg="yangtsekiangensis">yangtsekiangensis</tp:taxon-name-part></tp:taxon-name></italic> Mashiko, 1951, <tp:taxon-name><tp:taxon-name-part taxon-name-part-type="genus" reg="Phyllodiaptomus">Phyllodiaptomus</tp:taxon-name-part> (<tp:taxon-name-part taxon-name-part-type="subgenus" reg="Phyllodiaptomus">P.</tp:taxon-name-part>) <tp:taxon-name-part taxon-name-part-type="species" reg="surinensis">surinensis</tp:taxon-name-part></tp:taxon-name> Sanoamuang &amp; Yindee, 2001, <italic><tp:taxon-name><tp:taxon-name-part taxon-name-part-type="genus" reg="Tropodiaptomus">Tropodiaptomus</tp:taxon-name-part><tp:taxon-name-part taxon-name-part-type="species" reg="oryzanus">oryzanus</tp:taxon-name-part></tp:taxon-name></italic> Kiefer, 1937, <italic><tp:taxon-name><tp:taxon-name-part taxon-name-part-type="genus" reg="Tropodiaptomus">T.</tp:taxon-name-part><tp:taxon-name-part taxon-name-part-type="species" reg="vicinus">vicinus</tp:taxon-name-part></tp:taxon-name></italic> (Kiefer, 1930), and <italic><tp:taxon-name><tp:taxon-name-part taxon-name-part-type="genus" reg="Vietodiaptomus">Vietodiaptomus</tp:taxon-name-part><tp:taxon-name-part taxon-name-part-type="species" reg="blachei">blachei</tp:taxon-name-part></tp:taxon-name></italic> (Brehm, 1951). The co-occurrence of congeneric species was rare, with only one site with the new species and <tp:taxon-name><tp:taxon-name-part taxon-name-part-type="genus" reg="Phyllodiaptomus">P.</tp:taxon-name-part> (<tp:taxon-name-part taxon-name-part-type="subgenus" reg="Phyllodiaptomus">P.</tp:taxon-name-part>) <tp:taxon-name-part taxon-name-part-type="species" reg="surinensis">surinensis</tp:taxon-name-part></tp:taxon-name> living together.</p></tp:treatment-sec><tp:treatment-sec><!--Section generated to contain objects referenced in tp:taxon-treatment.--><fig id="F1" position="float" orientation="portrait"><object-id xmlns:xlink="http://www.w3.org/1999/xlink" content-type="doi" xlink:type="simple">10.3897/zookeys.1168.104636.figure1</object-id><object-id xmlns:xlink="http://www.w3.org/1999/xlink" content-type="arpha" xlink:type="simple">FD03EA7E-DBF5-583E-911C-9ACFBFA0F5D9</object-id><label>Figure 1.</label><caption><p>Sampling sites of <tp:taxon-name><tp:taxon-name-part taxon-name-part-type="genus" reg="Phyllodiaptomus">Phyllodiaptomus</tp:taxon-name-part> (<tp:taxon-name-part taxon-name-part-type="subgenus" reg="Phyllodiaptomus">P.</tp:taxon-name-part>) <tp:taxon-name-part taxon-name-part-type="species" reg="parachristineae">parachristineae</tp:taxon-name-part></tp:taxon-name> sp. nov. in Thailand (black dots) and Cambodia (red dots). Open black squares indicate cities.</p></caption><graphic xmlns:xlink="http://www.w3.org/1999/xlink" xlink:href="zookeys-1168-403_article-104636__-g001.jpg" position="float" orientation="portrait" xlink:type="simple" id="oo_872905.jpg"><uri content-type="original_file" xlink:type="simple">https://binary.pensoft.net/fig/872905</uri></graphic></fig></tp:treatment-sec><ref-list><ref id="B37"><mixed-citation xmlns:xlink="http://www.w3.org/1999/xlink" xlink:type="simple"><person-group><name name-style="western"><surname>Sanoamuang</surname><given-names>L</given-names></name><name name-style="western"><surname>Dabseepai</surname><given-names>P</given-names></name></person-group> (<year>2021</year>) <article-title>Diversity, distribution, and habitat occurrence of the diaptomid copepods (<tp:taxon-name><tp:taxon-name-part taxon-name-part-type="subphylum">Crustacea</tp:taxon-name-part></tp:taxon-name>: <tp:taxon-name><tp:taxon-name-part taxon-name-part-type="subclass">Copepoda</tp:taxon-name-part></tp:taxon-name>: <tp:taxon-name><tp:taxon-name-part taxon-name-part-type="family">Diaptomidae</tp:taxon-name-part></tp:taxon-name>) in freshwater ecosystems of Thailand.</article-title><source>Water (Basel)</source><volume>13</volume>(<issue>17</issue>): <fpage>2381</fpage>. <ext-link xlink:href="10.3390/w13172381" ext-link-type="doi" xlink:type="simple">https://doi.org/10.3390/w13172381</ext-link></mixed-citation></ref><ref id="B8"><mixed-citation xmlns:xlink="http://www.w3.org/1999/xlink" xlink:type="simple"><person-group><name name-style="western"><surname>Chaicharoen</surname><given-names>C</given-names></name><name name-style="western"><surname>Sanoamuang</surname><given-names>L</given-names></name></person-group> (<year>2022</year>) <article-title>Distribution and diversity of diaptomid copepods in freshwater habitats of Cambodia (<tp:taxon-name><tp:taxon-name-part taxon-name-part-type="subphylum">Crustacea</tp:taxon-name-part></tp:taxon-name>: <tp:taxon-name><tp:taxon-name-part taxon-name-part-type="subclass">Copepoda</tp:taxon-name-part></tp:taxon-name>: <tp:taxon-name><tp:taxon-name-part taxon-name-part-type="order">Calanoida</tp:taxon-name-part></tp:taxon-name>: <tp:taxon-name><tp:taxon-name-part taxon-name-part-type="family">Diaptomidae</tp:taxon-name-part></tp:taxon-name>).</article-title><source>Diversity (Basel)</source><volume>14</volume>(<issue>11</issue>): <fpage>903</fpage>. <ext-link xlink:href="10.3390/d14110903" ext-link-type="doi" xlink:type="simple">https://doi.org/10.3390/d14110903</ext-link></mixed-citation></ref></ref-list></tp:taxon-treatment>
